# Supplementary material for: A novel method of differential gene expression analysis using multiple cDNA libraries applied to the identification of tumour endothelial genes
Source: BMC Genomics. 2008 Apr 7;9:153. doi: 10.1186/1471-2164-9-153 (PMC2346479; doi:10.1186/1471-2164-9-153)
Supplement: Additional file 30 — A quick guide to what is needed for setting up the analysis pipeline locally. [file 1471-2164-9-153-S30.txt]

Additional file 30:
Notes on using the Perl programs if needed: John Herbert BMC Genomics 2008.

For the Perl scripts to work, the following modules will have to be downloaded from CPAN
and installed on your computer. 

The modules needed are:

Storable
Data::Dumper
IO::File
DBI
Env
Statistics::Distributions

Please email the author if you have a wish to do this as it 
will mean downloading large files from the UCSC genome browser and will take up a fair 
amount of computing power. To perform this analysis locally is a fair amount of work but you can 
try the online too at http://www.compbio.ox.ac.uk/data/diffex.html. 

j.m.herbert@bham.ac.uk
