# Supplementary material for: A novel method of differential gene expression analysis using multiple cDNA libraries applied to the identification of tumour endothelial genes
Source: BMC Genomics. 2008 Apr 7;9:153. doi: 10.1186/1471-2164-9-153 (PMC2346479; doi:10.1186/1471-2164-9-153)
Supplement: Additional file 31 — This program takes in tab delimited format of Genes, ESTS or Unigene clusters BLAT mapped onto the Human Genome (UCSC genome browser, table browser) and stores a hash on disk in the Perl data format needed for clustering overlapping sequences based on genome Chromosome position. [file 1471-2164-9-153-S31.pl]

#!/usr/local/bin/perl
use strict;

use tem_scripts;
use Storable;


#====================================================================
# Additional file 31: BMC Genomics 2008: John Herbert
#
# Programme: load_blat_to_hash.pl
# Takes in tab delimited output of Genes, ESTS or Unigene clusters 
# BLAT mapped onto the Human Genome (UCSC genome browser, table browser) 
# Produces a hash on disk in the
# Perl data format for clustering overlapping sequences based on 
# Chromosome position
#====================================================================

my $usage = "$0 Data_file EST_or_unigene_or_Refseq_argument\n";

my %hash;

my $file_ests = $ARGV[0] or die $usage;

my $what = $ARGV[1] or die $usage;

if($what =~ m/EST/i){

  tem_scripts::load_EST_BLAT($file_ests, \%hash);

  tem_scripts::sort_EST_BLAT_unique(\%hash);
  
  my $temp = tem_scripts::into_EST_BLAT_data_structure(\%hash);

  %hash = %{$temp};
  
}elsif($what =~ m/unigene/i){

  tem_scripts::load_UnigeneRefseq_BLAT($file_ests,\%hash,'Human Unigene');
  
}else{
  tem_scripts::load_UnigeneRefseq_BLAT($file_ests,\%hash);
}

store(\%hash,"$file_ests.hash");
