# Supplementary material for: A novel method of differential gene expression analysis using multiple cDNA libraries applied to the identification of tumour endothelial genes
Source: BMC Genomics. 2008 Apr 7;9:153. doi: 10.1186/1471-2164-9-153 (PMC2346479; doi:10.1186/1471-2164-9-153)
Supplement: Additional file 32 — Calls the clustering algorithm from the tem_scripts module that clusters Genes to ESTS based on Human Genome Mapping position. [file 1471-2164-9-153-S32.pl]

#!/usr/local/bin/perl
use strict;

use tem_scripts;
use Storable;
use Data::Dumper;


#====================================================================
# Additional file 32: BMC Genomics 2008: John Herbert
#
# Programme: jake_cluster.pl
# Calls the clustering algorithm in tem_scripts that clusters Genes to 
# ESTS based on Human Genome Mapping position
#====================================================================


my $usage = "$0 DiseaseESTfile Refseqfile NormalESTfile output_hashfile\n";
# Hash file containing BLAT alignment results of ESTs vs. Human Genome, from Endo/Tumour/Foetal pool.
my $EndESTfile = $ARGV[0] or die $usage; 
# Hash file containing BLAT alignment results of Refseq mRNA/GenePreds vs. Human Genome.
my $Refseqfile = $ARGV[1] or die $usage;
# Hash file containing BLAT alignment results of ESTs vs. Human Genome, from non-endo/normal pool.
my $nonESTfile = $ARGV[2] or die $usage;
# File to write the output to.
my $output_hashfile = $ARGV[3] or die $usage;

# A hash to store the results of the clustering analysis.
my %results;

# Retrieve data hashes using Storable module
my $REFSEQ_HASHREF = retrieve($Refseqfile);

my $EST_HASHREF = retrieve($EndESTfile);

my $NONENDO_HASHREF = retrieve($nonESTfile);


# Cluster Endothelial/Tumour/Foetal ESTS to Refseq Genes/Predictions
tem_scripts::merge_data($EST_HASHREF,$REFSEQ_HASHREF,'ENDO',\%results);


# Cluster non-endothelial or normal ESTS to Refseq Genes/Predictions
tem_scripts::merge_data($NONENDO_HASHREF,$REFSEQ_HASHREF,'NON_ENDO',\%results);

print ("These are the results of the analysis ====== \n".Dumper(\%results)."\n========\n");

# Store the clustered ESTs and mRNAs to a hash on disk.
store(\%results,$output_hashfile);
