# Supplementary material for: A novel method of differential gene expression analysis using multiple cDNA libraries applied to the identification of tumour endothelial genes
Source: BMC Genomics. 2008 Apr 7;9:153. doi: 10.1186/1471-2164-9-153 (PMC2346479; doi:10.1186/1471-2164-9-153)
Supplement: Additional file 33 — A Perl module that houses many Perl routines for assigning EST to genes, database manipulation and gene annotation. [file 1471-2164-9-153-S33.pm]

package tem_scripts;
use strict;

use IO::File;
use DBI;
use Data::Dumper;
use Storable;
use Env;
# Change this to suit your own system locations
$ENV{'LD_LIBRARY_PATH'}="/usr/local/mysql/lib/mysql:$ENV{'LD_LIBRARY_PATH'}";


#====================================================================
# Additional file 33; BMC Genomics: John Herbert 2008:  
# (BIOINFORMATIC DATAMINING OF TUMOUR ENDOTHELIAL MARKERS)
#
# Programme: package tem_scripts.pm
# Houses routines used in predicting Tumour Endothelial Markers 
# using Bioinformatics
#====================================================================

# Global contant variables (note file execute only
# permissions to user for security of password)
$ESTLIBS::SERVER = 'localhost';
$ESTLIBS::USERNAME = 'jherbert';
$ESTLIBS::PASSWORD = '1ibrar1es';
$ESTLIBS::DATABASE = 'dbestlibraries';
#$ESTLIBS::dbh = "";

# SUBROUTINES ======================================================

#====================================================================
# Name:	select_something
# Args:
# $dbh		DBI database handle to dbestlibraries
# $sql		SQL to query database
# Returns:
# $result	Reference to an array of array refs 
# 		pointing to the data
# 
sub select_something{
  my $dbh=shift;
  my $sql = shift;
  #print STDERR $sql."\n";
  my $sth = $dbh->prepare($sql);
  $sth->execute();
  my $result = $sth->fetchall_arrayref();
  return $result
}
#====================================================================
#====================================================================
# Name:	merge_data
# Args:
# $est_hash	References to Hash data for EST sequences
# $refseq	Reference to Hash data for Refseq Genes
# Returns:
# \%merged	Reference to data structure holding the mappings
# 
# This routine is the jake cluster algorithm that clusters EST and Genes 
# together based on Human Genome position
#
#
sub merge_data{
  my $est_hash=shift;
  my $refseq = shift;
  my $what=shift;
  my $merged=shift;
  my $output=shift;
  my ($found_ests,$not_found_ests,$count_ests)=(0,0,0);
  # Loop through all information for each Chromosome both EST etc.
  foreach my $Chromosome (keys(%$est_hash)){
    # Collect Refseq Genes that lie on this Chromosome
    my $refseq_ref = $refseq->{$Chromosome};
    
    print STDERR "$Chromosome\tThis Chromosome does not exist in Refseq data\n" if(!$refseq->{$Chromosome});
    
    # Collect all ESTs that lie on this Chromosome
    my $temp_endoref_est = $est_hash->{$Chromosome};
    # You now have all Genes and ESTs from a Chromosome in two hashes.
    
    print STDERR scalar(@{$temp_endoref_est})."\tNumber of ESTs on Chromosome $Chromosome\n";  
    
    # Loop through the ESTs on this Chromosome.
    foreach my $temp_est_ref (@{$temp_endoref_est}){# ==================
      
      $count_ests++;
      my %temp;
      my ($est_id,$efrom,$eto)=_extract_hash_data($temp_est_ref);
     
      # Loop through the Genes on this Chromosome and 
      # find the Gene overlapping most with this EST.
      foreach my $hash_ref_ref (@{$refseq_ref}){
        # Collect Refseq Information
	       
	my($refid,$refrom,$reto)=_extract_hash_data($hash_ref_ref);
	# This bit of the Alg finds overlapping Segments
	# These Genes do not overlap at all with the EST, ignore.
        if($eto <= $refrom or $efrom >= $reto){
	  #no overlap
          next;
	# This Gene and the EST overlap
	}elsif($refrom >= $efrom and $refrom < $eto){
	  my $size;
	  if($reto >= $eto){
	    $size = $eto - $refrom;
	  }else{
	    $size = $reto - $refrom;
	  }
	  #print "Size 1 = $size for  $refid\n";print "\n\n";
          $temp{$size}=$refid;
	# This Gene and the EST overlap
        }elsif($refrom <= $efrom and $reto > $efrom){
          my $size;
	  if($reto > $eto){
	    $size = $eto - $efrom;
	  }else{
	    $size = $reto - $efrom;
	  }
          $temp{$size}=$refid;
	  #print "Size 2 = $size for  $refid\n";print "\n\n";
        }
      }
      #print Dumper(\%temp);
      # If multiple Genes overlap with the EST, this code chooses the Gene that overlaps most.
      my @array_2 = sort(keys(%temp));
      print STDERR "$est_id\tno overlapping Gene found for this EST $what\n" if(!@array_2);
      $not_found_ests++ if(!@array_2);
      if(@array_2){
        my @array = sort {$b<=>$a} @array_2;
	if($output){
	  $merged->{$temp{$array[0]}}{$what}{$est_id}++;
	}else{ 
	  push(@{$merged->{$temp{$array[0]}}{$what}},$est_id);
	}
	$found_ests++;
      }
    }#======================================   
  }
  print STDERR "$count_ests\tWere the total ESTS found in $what\n";
  print STDERR "$found_ests\tWere assigned a gene for $what\n$not_found_ests\tESTs did not overlap with a Gene $what\n";
}
#=====================================================================
# Name:	_extract_hash_data
# 
# 
# 
# 
# 
# 
# 
# 
# 
#
sub _extract_hash_data{
  my $hash_structure=shift;
  my ($from,$to,$id);
  foreach my $key (keys(%$hash_structure)){
    # Array contains from and to co-ordinates on Chromosome
    ($from,$to) = @{$hash_structure->{$key}};
    $id = $key;
  }
  return($id,$from,$to);
}


#====================================================================
# Name:	into_EST_BLAT_data_structure
# Converts BLAT data into correct format for clustering
# Args:
# $hash		Reference to hash containing data
# 
# Returns:
# $data_hash	Reference to final data structure
# Format	Keys are Chromosome numbers which point
# to a hash containing the Accession number and start and end
# positions on the Chromosome in an anonymous array
#
sub into_EST_BLAT_data_structure{
  my $hash=shift;
  my $data_hash;
  # Loop through data and collect required information
  foreach my $id (keys(%$hash)){
    my @temp = split(/\s+/,$hash->{$id}[0]);
    my ($Chromosome, $strand, $from, $to, $name) = ($temp[14],$temp[9],$temp[16],$temp[17],$temp[10]);
    if($strand =~ m/\+/){
      $strand = 'pos';
    }else{
      $strand = 'neg';
    }
    # Build data structure
    $Chromosome =~ s/chr//i;
    my $position = $Chromosome;#."_$strand";
    my %temp;
    my @only = ($from,$to);
    $temp{$id} = [@only];
    push(@{$data_hash->{$position}},\%temp);
  }
  return($data_hash);
}
#====================================================================


#====================================================================
# Name:	load_EST_BLAT
# Loads BLAT data into a hash to be stored on disk
# Args:
# $file		File with EST BLAT mapping Data
# $hash		Reference to hash containing data
# Returns:
# Nothing
sub load_EST_BLAT{
  my $file=shift;
  my $hash=shift;
  my $fh = new IO::File $file, 'r';
  <$fh>;
  while(<$fh>){
    my @temp = split(/\s+/,$_);
    push(@{$hash->{$temp[10]}},$_);
  }
}

#====================================================================
# Name:	load_non_unique_EST_BLAT
# Loads BLAT data into a hash to be stored on disk
# Args:
# $file		File with EST BLAT mapping Data
# $hash		Reference to hash containing data
# Returns:
# Nothing
sub load_non_unique_EST_BLAT{
  my $file=shift;
  my $hash=shift;
  my $fh = new IO::File $file, 'r';
  <$fh>;
  # Gives each EST been tested a unique id
  my $c=0;
  while(<$fh>){
    $c++;
    # Load data into data structure
    my @temp = split(/\s+/,$_);
    if(exists($hash->{$temp[10]})){
      my $name = "$temp[10]_$c";
      push(@{$hash->{$name}},$_);
    }else{
      push(@{$hash->{$temp[10]}},$_);
    }
  }
}

#====================================================================
# Name:	sort_EST_BLAT_unique
# Sorts hash uniquely, removing EST that ambiguously map to the genome
# Args:
# $hash		Reference to hash containing data
#
# Returns:
# Nothing
#
sub sort_EST_BLAT_unique{
  my $hash=shift;
  foreach my $key (keys(%$hash)){
    if(scalar(@{$hash->{$key}}) == 1){
      ;
    }else{
      delete($hash->{$key});
    }
  }
  print STDERR "Number of ESTs uniquely mapping to the Genome is ".(scalar(keys(%$hash)))."\n";
}

#===========================================================================
# Name:	load_UnigenRefseq_BLAT
# Loads Refseq or Unigene Human Genome BLAT data into a hash
# Args:
# $file		File on disk with Unigene or Refseq genome map positions
# $hash		Reference to hash containing data
# $what		This is set to Unigene if loading Unigene or false
# Returns:
# Nothing
sub load_UnigeneRefseq_BLAT{
  my $file = shift;
  my $hash = shift;
  my $what = shift;
  my $fh = new IO::File $file, 'r' or die "file not read $file\n";
  # Ignore the title of fields line
  <$fh>;
  # Loop through file and collect desired fields from an array
  while(<$fh>){
    next if($_ =~ m/^#/);
    my @temp = split(/\s+/,$_);
    my ($Chromosome,$strand,$id,$from,$to); 
    if($what){
      ($Chromosome,$strand,$id,$from,$to) = ($temp[1],$temp[7],$temp[4],$temp[2],$temp[3]);
    }else{

      ($id,$Chromosome,$strand,$from,$to) = ($temp[1],$temp[2],$temp[3],$temp[4],$temp[5]);

    }
    $Chromosome =~ s/chr//i;
    my $position = $Chromosome;#."_$strand";
    my %temp;
    my @only = ($from,$to);
    $temp{$id} = [@only];
    # Build data structure with the Unigene/Refseq data
    push(@{$hash->{$position}},\%temp);
  }
}
#====================================================================
# Subroutine: load_ests
# Loads entire hash data into mysql database
#
# Arguments:
# $hash		Reference to hash containing EST data taken from a 
# Storable hash
#
# Returns:
# True		data loaded ok
# False		data not loaded ok
#
sub load_ests{
  my $dbh=shift;
  my $hash = shift;
  # Loop through hash and load CDNA library and accession data
  foreach my $newkey ( keys %{$hash}){
    my $lib = $newkey;
    $lib =~ s/\s+/ /g;
    $lib =~ s/\n+/ /g;
    my $name = {name=>$lib};
    # load library in first, will fail if library exists, thats ok
    hash_insert($dbh,$name,'libs');
    # Collect library id to be stored in accessions table
    my $lib_id = get_lib_id($dbh,$lib);
    # Tell screen what library we are loading
    print STDERR "Loading accessions for $lib\n";
    my $ref = $hash->{$newkey};
    my @accessions = @{$ref->{accessions}};
    print "$lib\t".(scalar(@accessions))."\n";
    #foreach my $newkey ( keys %{$ref}){
     # my @accessions = @{$ref->{$newkey}{accessions}};
      # Insert the accessions into table
      foreach my $acc (@accessions){
        hash_insert($dbh,{id=>$lib_id,accessions=>$acc},'accessions');
      }
    #}
  }
  return 2;
}
#====================================================================
#====================================================================
# Subroutine: hash_insert
# inserts a hash of data into database keys = fields values = data
# 
# Arguments:
# $dbh		DBI database handle
# $hash		Reference to hash containing data
# $table	table data is to imported
#
# Returns:
# Nothing
#
sub hash_insert{
  my $dbh=shift;
  my $hash=shift;
  my $table=shift;
  my $string = '?,' x scalar(keys(%{$hash}));
  $string =~ s/,$//;
  my $sql = "insert into $table (" .join(',',keys(%{$hash})).") values (".$string.")";
  #print "Here is the SQL\t$sql\n";exit;
  eval{
    my $sth = $dbh->prepare($sql);
    $sth->execute(values(%{$hash}));
    $sth->finish();  
  };
}
#====================================================================
#====================================================================
# Subroutine: get_lib_id
# Retrieves the primary key for a CDNA library
#
# Arguments:
# $dbh		DBI handle to database
# $lib		Library name to query
#
# Returns:
# $row->[0]	CDNA library primary key id
#
sub get_lib_id{
  my $dbh = shift;
  my $lib = shift;
  my $sql = "SELECT (id) FROM (libs) WHERE NAME = (?)";
  #my $query = "INSERT INTO accessions (name) VALUES (?)";
  my $sth = $dbh->prepare($sql);
  #$sth->bind_param(1,$row,{TYPE=>1});
  $sth->execute($lib);
  my $row = $sth->fetchrow_arrayref();
  $sth->finish();
  return $row->[0] if($row->[0]);
    
  print STDERR "$lib not found, sorry\n" if(!$row->[0]);

}
#====================================================================
#====================================================================
# Subroutine: connectdbMysql
# Enables connection to the dbestlibraries database
#
# Arguments:
# $ESTLIBS::SERVER	Name of server hosting mysql database
# $ESTLIBS::USERNAME	username
# $ESTLIBS::PASSWORD	password
# $ESTLIBS::DATABASE	database name
#
#
# Returns:
# $ESTLIBS::dbh		dbi database handle
#
sub connectdbMysql {
    my $dbh = DBI->connect(
      "DBI:mysql:$ESTLIBS::DATABASE:$ESTLIBS::SERVER",
      $ESTLIBS::USERNAME, $ESTLIBS::PASSWORD,
      {RaiseError =>1}
    );
  
  return $dbh;
}
#====================================================================
#====================================================================
# Subroutine: parse_estflat
# Parses raw genbank flat files to extract EST library and accession
# number information. Uses Storable to store hash on disk
#
# Arguments:
# $file_list		Reference to array containing genbank flat
#			file locations
# $out_name		Name of output hashes to disk. Note they are
#			divided up so files don't become too large
#			Perl module Storable does not like hashes 
#			too big
#
# Returns:
# Nothing: Stores hash files to disk
#
sub parse_estflat{
  my $file_list=shift;
  my $out_name=shift;
  $/="//\n";
  my $counter = 0;
  my %table;
  foreach my $file (@{$file_list}){
    $counter++; 
    print STDERR "On file $file now\tcount $counter\n";
    $file =~ s/(\s+|\n+)//g;
    my $fh;
    if ($file =~ /\.gz$/) { # a GZIP file
      open $fh, "gunzip -c $file |" or die "Can't open gunzip pipe: $!\n";
    } else {
      open $fh, $file or die "Can't open file: $!\n";
    }

    #my $fh = new IO::File $file, "r" or die "Failed to open file for reading: $file\n$!\n";
    while(my $line = <$fh>){
      my ($acc,$tissue,$lib,$note);
      next if($line !~ m/ORGANISM\s+Homo\s+sapien/i);
      next if($line !~ m/\/mol_type=\"mRNA\"/i);
      next if($line !~ m/\/clone_lib=\"/);
      $line =~ m/ACCESSION\s+(\w+)/;
      $acc = $1;
      if($line =~ m/\/tissue_type=\"(.*?)\"/smi){
        $tissue = $1;
        $tissue =~ s/\n/ /g;
      }else{
        $tissue = 'unknown';
      }
      $line =~ m/\/clone_lib=\"(.*?)\"/smi;
      my $lib = $1;
      $lib =~ s/\n+/ /g;
      $lib =~ s/\s+/ /g;  
      $line =~ m/\/note=\"(.*?)\"/smi; 
      $note = $1;
      $note =~ s/\n+/ /g;
      $note =~ s/\s+/ /g;
      push(@{$table{$lib}{accessions}},$acc);
      $table{$lib}{$tissue}{$note}++;
    }
    if($counter % 5 == 0){
      store( \%table, "$out_name.$counter");
      undef(%table);
    }
  }
  store( \%table, "$out_name.$counter") if(%table);
}
#====================================================================
sub select_hash{
  my $dbh=shift;
  my $sql=shift;
  print $sql,"\n";
  my $sth = $dbh->prepare($sql);
  $sth->execute();
  my $result = $sth->fetchrow_hashref();
  print Dumper($result);
  return $result;
}

2;
