# Supplementary material for: A novel method of differential gene expression analysis using multiple cDNA libraries applied to the identification of tumour endothelial genes
Source: BMC Genomics. 2008 Apr 7;9:153. doi: 10.1186/1471-2164-9-153 (PMC2346479; doi:10.1186/1471-2164-9-153)
Supplement: Additional file 34 — This Perl program performs the likelihood ratio test using p-values generated on the basis of 2R been Chi Squared distributed. It also produces FDR q-values. [file 1471-2164-9-153-S34.pl]

#!/usr/local/bin/perl
use strict;

use Storable;
use Statistics::Distributions;


#====================================================================
# Additional file 34: BMC Genomics: John Herbert 2008
#
# Programme: Tissue_screen_stats.pl
# The maximum likelihood ratio statistics of Gene expression across
# multiple CDNA libraries is calculated: Theory by Dov Stekel
# False Discovery Rate Statistics calculated based on Benjamini
# and Hochberg
#====================================================================


my $usage = "$0 mapping_hash_file total_disease_count total_healthy_count array_or_hash\n";

my $file = $ARGV[0] or die $usage;
my $disease_total = $ARGV[1] or die $usage;
my $healthy_total = $ARGV[2] or die $usage;
my $array_or_hash = $ARGV[3] or die $usage;

my $data;

my $hash = retrieve($file);
# Calculate statistic params: F0, F1, F2, Rstatistic + ChiSq Pvalue
foreach my $refseq_id (keys(%{$hash})){
  my $disease_hitcount = 0;
  my $healthy_hitcount = 0;
  if($array_or_hash =~ m/array/){
    $disease_hitcount = scalar(@{$hash->{$refseq_id}{ENDO}}) if(defined(@{$hash->{$refseq_id}{ENDO}}));
    $healthy_hitcount = scalar(@{$hash->{$refseq_id}{NON_ENDO}}) if(defined(@{$hash->{$refseq_id}{NON_ENDO}}));  
  }else{  
    $disease_hitcount = scalar(keys(%{$hash->{$refseq_id}{ENDO}})) if(defined($hash->{$refseq_id}{ENDO}));  
    $healthy_hitcount = scalar(keys(%{$hash->{$refseq_id}{NON_ENDO}})) if(defined($hash->{$refseq_id}{NON_ENDO}));
  }
  
  # Calculate F0, F1 and F2
  my $f_zero = ($disease_hitcount + $healthy_hitcount)/($disease_total + $healthy_total);
  my $f_one = $healthy_hitcount/$healthy_total;
  my $f_two = $disease_hitcount/$disease_total;
  # Calc the log likelihood ratio statistic
  my ($tm_val1,$tm_val2)=(0,0);
  eval{ $tm_val1 = (log($f_one/$f_zero)) * $healthy_hitcount};
  eval{ $tm_val2 = (log($f_two/$f_zero)) * $disease_hitcount};
  my $rstat = $tm_val2 + $tm_val1;
  my $two_r = 2 * $rstat;
  # Calculate Pvalue based on probability of Chi Sq distribution
  my $chisprob=Statistics::Distributions::chisqrprob(1,$two_r);
  $data->{$refseq_id}=$chisprob;
  $hash->{$refseq_id}{disease_count}=$disease_hitcount;#\t$f_zero\t$f_one\t$f_two\t$rstat\t$two_r\t$chisprob\t";
  $hash->{$refseq_id}{healthy_count}=$healthy_hitcount;
  $hash->{$refseq_id}{f_zero}=$f_zero;
  $hash->{$refseq_id}{f_one}=$f_one;
  $hash->{$refseq_id}{f_two}=$f_two;
  $hash->{$refseq_id}{rstat}=$rstat;
  $hash->{$refseq_id}{two_r}=$two_r;
  $hash->{$refseq_id}{chisprob}=$chisprob;
}
my $ranking;

my $count=0;
# Qvalue sorted in rank order, smallest first
foreach my $key (sort hashValueAscendingNum (keys(%{$data}))) {
  $count++;
  print "TotalGenes\t".scalar(keys(%{$data}))."\tDiseaseCount\t$disease_total\tHealthyCount\t$healthy_total\n" if($count == 1);
  my $temp = ($data->{$key} * scalar(keys(%{$data})))/$count;
  $hash->{$key}{adjustp}=$temp;
  $hash->{$key}{rank}=$count;
  $data->{$key}=$count;
}
# This section deals with the the Qvalue. Chooses between Adjusted Pvalue or previous Qvalue
$count=0;
my $old_name;
foreach my $refseq_id (sort hashValueDesendingNum (keys %{$data})){
  $count++;
  if($count == 1){
    $hash->{$refseq_id}{qvalue}= $hash->{$refseq_id}{adjustp};
    $old_name = $refseq_id;
    next;
  }
  my $prev_qvalue = $hash->{$old_name}{qvalue};
  my $apvalue = $hash->{$refseq_id}{adjustp};
  $apvalue = $prev_qvalue if($prev_qvalue < $apvalue);
  $hash->{$refseq_id}{qvalue}=$apvalue;
  delete($hash->{$refseq_id}{ENDO});
  delete($hash->{$refseq_id}{NON_ENDO});
  $old_name = $refseq_id;
}

# Deals with printing out the data

print "Gene\tDisease_c\tHealth_c\tF0\tF1\tF2\tRstat\t2R\tPvalue\tRank\tAdjustPval\tQvalue\n";
foreach my $refseq_id (sort hashValueAscendingNum (keys(%{$data}))) {
  
  print "$refseq_id\t";
  print "$hash->{$refseq_id}{disease_count}\t$hash->{$refseq_id}{healthy_count}\t$hash->{$refseq_id}{f_zero}\t";
  print "$hash->{$refseq_id}{f_one}\t$hash->{$refseq_id}{f_two}\t$hash->{$refseq_id}{rstat}\t$hash->{$refseq_id}{two_r}\t";
  print "$hash->{$refseq_id}{chisprob}\t$hash->{$refseq_id}{rank}\t$hash->{$refseq_id}{adjustp}\t$hash->{$refseq_id}{qvalue}";

  print "\n";
}
sub hashValueAscendingNum {
  $data->{$a} <=> $data->{$b};
}
sub hashValueDesendingNum {
  $data->{$b} <=> $data->{$a};
}
