# Supplementary material for: A novel method of differential gene expression analysis using multiple cDNA libraries applied to the identification of tumour endothelial genes
Source: BMC Genomics. 2008 Apr 7;9:153. doi: 10.1186/1471-2164-9-153 (PMC2346479; doi:10.1186/1471-2164-9-153)
Supplement: Additional file 35 — This is a bash shell script that enables the simultaneous execution of the Perl programs for the pipeline analysis. [file 1471-2164-9-153-S35.bash]

#!/bin/bash


#====================================================================
# Additional file 35: BMC Genomics 2008: 
# John Herbert (BIOINFORMATIC DATAMINING OF TUMOUR ENDOTHELIAL MARKERS)
#
# Programme: bash script to run expression analysis
# Calls a script to store Human Genome EST BLAT data onto Perl hash on disk
# Calls a script to cluster EST and genes together
# Calls a statistical analysis script to produce results
#====================================================================


# Please note: Disease means either tumour or Endothelial libraries.
# Healthy means normal or non endothelial

# Directory to where code resides
dir='/home/gastro/jherbert/projects/TissueSpecific/DovAnalysis/code/model_scripts'


# Analysis of differential expression required the following files

# DiseaseBLAT_file:	Perl hash file of genome position of ESTs in disease pool
# HealthyBLAT_file	Perl hash file of genome position of ESTs in healthy pool
# RefseqHash		Perl hash file of Human Genome position of all Human Refseq Genes
# All stored in a Storable hash

# Counts of EST sequences in each pool
# Disease count: Number of Endothelial or tumour ESTS depending
# on experiment
#
# Healthy count: Number of Non Endothelial or non tumour ESTS
# These are needed for the statistical analysis


# Command line arguments 
if [ $# != 5 ]; then
  echo "$0 DiseaseBLAT_file RefseqHash HealthyBLAT_file DiseaseCount HealthyCount"
else
  diseaseblat=$1
  refseq=$2
  healthyblat=$3
  DiseaseCount=$4
  HealthyCount=$5
  # Load EST BLAT data to Perl Storable hash
  ${dir}/load_blat_to_hash.pl $diseaseblat EST
  ${dir}/load_blat_to_hash.pl $healthyblat EST
  # Cluster all sequences based Human Genome mapping
  ${dir}/jake_cluster.pl ${diseaseblat}.hash $refseq ${healthyblat}.hash ${diseaseblat}_results
  # Perform Statistical analysis based on Dov Stekels (2005)
  # maximum likelihood ratio statisic theory
  ${dir}/Tissue_screen_stats.pl ${diseaseblat}_results $DiseaseCount $HealthyCount > ${diseaseblat}_Rstats_results
fi
